# Supplementary material for: Cholecystokinin Receptor Antagonist Improves Efficacy of Chemotherapy in Murine Models of Pancreatic Cancer by Altering the Tumor Microenvironment
Source: Cancers (Basel). 2021 Sep 30;13(19):4949. doi: 10.3390/cancers13194949 (PMC8508339; doi:10.3390/cancers13194949)
Supplement: Supplementary file 1 [file cancers-13-04949-s001.zip]

Archive with 1 entries (1 files):
- cancers-1379796 - supplementary maretials.pdf
